# Supplementary material for: Deciphering the Immune Microenvironment at the Forefront of Tumor Aggressiveness by Constructing a Regulatory Network with Single-Cell and Spatial Transcriptomic Data
Source: Genes (Basel). 2024 Jan 15;15(1):100. doi: 10.3390/genes15010100 (PMC10815467; doi:10.3390/genes15010100)
Supplement: Supplementary file 1 [file genes-15-00100-s001.zip]

Archive with 8 entries (8 files):
- FigureS1.jpg
- FigureS2.jpg
- FigureS3.jpg
- FigureS4.jpg
- FigureS5.jpg
- FigureS6.jpg
- FigureS7.jpg
- Table S1.xlsx
