# Supplementary material for: Deciphering the Immune Microenvironment at the Forefront of Tumor Aggressiveness by Constructing a Regulatory Network with Single-Cell and Spatial Transcriptomic Data
Source: Genes (Basel). 2024 Jan 15;15(1):100. doi: 10.3390/genes15010100 (PMC10815467; doi:10.3390/genes15010100)
Supplement: Supplementary file 1 [file genes-15-00100-s001.zip › Table S1.xlsx]

## Sheet: Normal
Single-cell transcriptome data from normal human breast tissue
Sample Name	orig.ident	Patient_id	Source	Age	Gender
N-0019	N-0019	0019	Normal	21	Female
N-0021	N-0021	0021	Normal	48	Female
N-0064	N-0064	0064	Normal	44	Female
N-0092	N-0092	0092	Normal	19	Female
N-0093	N-0093	0093	Normal	22	Female
N-0123	N-0023	0023	Normal	48	Female
N-0169	N-0169	0169	Normal	35	Female
N-0230.17	N-0230.17	230.17	Normal	30	Female
N-0233	N-0233	0233	Normal	34	Female
N-0275	N-0275	0275	Normal	48	Female
N-0288	N-0288	0288	Normal	69	Female
N-0342	N-0342	0342	Normal	55	Female
N-0372	N-0372	0372	Normal	49	Female

## Sheet: ER+ tumor
Single-cell transcriptomic data from tissues of ER+ human breast cancer patients
Case ID	Gender	Age	Grade	Cancer Type	ER	PR	HER2 IHC	HER2 ISH (ratio)	Ki67	Subtype by IHC	Treatment status	Details of treatment
3941	Female	50	2	IDC	90% 3+	90% 3+	2+	Non-Amplified	0.1	ER+	Naïve	-
3948	Female	82	3	IDC	90% 2-3+	80% 2+	0	Non-Amplified	~10%	ER+	Naïve	-
4040	Female	57	3	IDC	95% 3+	95% 2-3+	0	Non-Amplified	>50%	ER+	Naïve	-
4067	Female	85	2	IDC	100% 3+	95% 3+	1+	Non-Amplified	3-4%	ER+	Naïve	-
4290	Female	88	2	IDC	90% 3+	30% 2+	1+	Non-Amplified	0.1	ER+	Naïve	-
4398	Female	52	3	IDC	95% 2+	80% 2+	2+	Non-Amplified	0.75	ER+	Treated	Neoadjuvant FEC-D
4461	Female	54	2	IDC	95% 3+	~5% 3+	2+	Non-Amplified	0.15	ER+	Naïve	-
4463	Female	58	2	IDC	100% 2-3+	80% 2-3+	0	Non-Amplified	0.5	ER+	Naïve	-
4471	Female	55	2	ILC	100% 3+	100% 3+	0	Non-Amplified	0.2	ER+	Naïve	-
4530	Female	42	2	IDC	95% 2+	95% 3+	1+	Non-Amplified	0.05	ER+	Naïve	-
4535	Female	47	2	ILC	95% 3+	70% 2+	2+	Non-Amplified	0.1	ER+	Naïve	-
